# Supplementary material for: Long-Term Outcomes of Robotic-Assisted, Video-Assisted and Open Surgery in Non-Small Cell Lung Cancer: A Matched Analysis
Source: J Clin Med. 2022 Jun 11;11(12):3363. doi: 10.3390/jcm11123363 (PMC9225497; doi:10.3390/jcm11123363)
Supplement: Supplementary file 1 [file jcm-11-03363-s001.zip]

Archive with 1 entries (1 files):
- jcm-1732768-supplementary.pdf
